# Supplementary material for: Identification of lncRNA-miRNA-mRNA Networks in the Lenticular Nucleus Region of the Brain Contributes to Hepatolenticular Degeneration Pathogenesis and Therapy
Source: Mol Neurobiol. 2023 Sep 27;61(3):1673–86. doi: 10.1007/s12035-023-03631-1 (PMC10896925; doi:10.1007/s12035-023-03631-1)
Supplement: Supplementary file 1 — (DOCX 26.9 KB) [file 12035_2023_3631_MOESM1_ESM.xlsx]

## Sheet: Supplementary table 1
Num	lncRNA	mRNA	CorrelationCoefficient	p-value
1	XR_001779657.1	Spaca9	0.9992	8.548e-07
2	NR_038048.1	Ltf	0.9978	7.211e-06
3	NR_102289.1	Kcnv1	0.9977	7.636e-06
4	ENSMUST00000096426	Ddx3y	0.9971	1.245e-05
5	ENSMUST00000183374	Eif2s3y	0.9971	1.264e-05
6	TCONS_00013028	Kcnj4	0.997	1.327e-05
7	ENSMUST00000183374	Uty	0.9959	2.482e-05
8	XR_879000.1	Ltf	0.9953	3.302e-05
9	ENSMUST00000183374	Kdm5d	0.9948	3.993e-05
10	ENSMUST00000130486	Ccl21a	0.9947	4.21e-05
11	TCONS_00028420	H2-Aa	0.9935	6.305e-05
12	ENSMUST00000096426	Uty	0.9935	6.406e-05
13	ENSMUST00000183374	Ddx3y	0.9932	6.975e-05
14	XR_001778149.1	Egr2	0.9929	7.592e-05
15	XR_001778149.1	Egr3	0.9928	7.865e-05
16	ENSMUST00000188485	Kdm5d	0.9927	8.071e-05
17	NR_102289.1	Gm19410	0.9926	8.224e-05
18	ENSMUST00000096426	Eif2s3y	0.9923	8.802e-05
19	ENSMUST00000222245	Sp6	0.9923	8.93e-05
20	ENSMUST00000144853	Kcnv1	0.9921	9.394e-05
21	ENSMUST00000096426	Kdm5d	0.9918	9.939e-05
22	TCONS_00013028	Kcnv1	0.9918	0.0001015
23	ENSMUST00000144853	Gm19410	0.9916	0.000106
24	XR_001779322.1	Ccl21a	0.9916	0.0001062
25	ENSMUST00000188485	Ddx3y	0.9908	0.0001269
26	ENSMUST00000226189	Cpxm2	0.9908	0.0001273
27	ENSMUST00000188485	Uty	0.9907	0.0001296
28	NR_102315.1	Xlr3b	0.9905	0.0001338
29	XR_001784962.1	Adora2a	0.9904	0.0001386
30	TCONS_00008388	Kdm5d	0.9902	0.0001433
31	XR_872870.1	LOC108168644	0.9893	0.0001716
32	XR_001785302.1	Sp6	0.9888	0.0001864
33	TCONS_00013028	Gm19410	0.9888	0.0001877
34	ENSMUST00000153883	Abca8a	0.9887	0.0001924
35	ENSMUST00000188485	Eif2s3y	0.9884	0.0002
36	ENSMUST00000202511	Eif2s3y	0.9882	0.0002095
37	NR_102289.1	Kcnj4	0.9876	0.0002283
38	TCONS_00008388	Uty	0.987	0.000252
39	XR_001785321.1	Cpxm2	-0.9868	0.0002586
40	XR_879406.1	Kdm5d	0.9868	0.0002597
41	XR_001785302.1	Spaca9	0.9867	0.0002635
42	ENSMUST00000232598	Ltf	0.9865	0.0002733
43	XR_001785321.1	Sp6	-0.9864	0.0002756
44	ENSMUST00000159827	Ptprv	0.9861	0.0002898
45	ENSMUST00000202511	Uty	0.9859	0.0002959
46	ENSMUST00000234190	Egr2	0.9859	0.0002984
47	XR_001778149.1	Kcnj4	0.9858	0.0003012
48	TCONS_00008388	Eif2s3y	0.9856	0.0003112
49	ENSMUST00000202511	Kdm5d	0.9853	0.0003207
50	XR_872902.1	LOC108168644	0.9851	0.0003334
51	ENSMUST00000233940	Ltf	0.985	0.0003351
52	TCONS_00013028	Egr3	0.9848	0.0003462
53	XR_875869.1	S1pr4	0.9846	0.000354
54	NR_040258.1	Krt9	0.9843	0.000368
55	XR_879175.1	Hoxa5	0.9842	0.0003737
56	XR_878152.2	Sp6	0.984	0.0003833
57	ENSMUST00000234190	Gpr88	0.9839	0.0003888
58	XR_879406.1	Eif2s3y	0.9838	0.0003908
59	XR_879406.1	Uty	0.9834	0.00041
60	TCONS_00008388	Ddx3y	0.9829	0.0004356
61	XR_379319.3	Krt9	0.9828	0.0004415
62	XR_878154.2	Ltf	0.9816	0.000502
63	XR_880555.2	Ddx3y	0.9813	0.0005208
64	NR_077238.1	S1pr4	-0.9811	0.0005328
65	XR_880555.2	Kdm5d	0.9808	0.0005473
66	ENSMUST00000144853	Kcnj4	0.9807	0.0005578
67	XR_001784962.1	Egr3	0.9805	0.0005642
68	ENSMUST00000206227	Sp6	0.9805	0.0005693
69	XR_880555.2	Uty	0.9804	0.0005722
70	ENSMUST00000142962	Abca8a	0.9798	0.0006102
71	ENSMUST00000202511	Ddx3y	0.9797	0.0006137
72	XR_381752.3	Kdm5d	0.9792	0.0006453
73	ENSMUST00000234190	Egr3	0.9791	0.0006517
74	XR_880555.2	Eif2s3y	0.9791	0.0006527
75	XR_878152.2	Spaca9	0.979	0.0006552
76	XR_878152.2	Cpxm2	0.9789	0.0006662
77	ENSMUST00000234190	Lrrc10b	0.9777	0.0007376
78	TCONS_00032573	LOC108168644	0.9773	0.0007651
79	NR_040258.1	Gpr88	0.9773	0.0007687
80	TCONS_00025501	Ccl21a	0.9771	0.0007815
81	NR_131201.1	LOC108168644	-0.9771	0.0007826
82	XR_001779657.1	Cpxm2	0.9767	0.0008085
83	XR_001785302.1	Cpxm2	0.9764	0.000827
84	XR_374379.3	Nanp	0.9764	0.0008286
85	TCONS_00013028	Egr2	0.975	0.000927
86	ENSMUST00000160947	S1pr4	0.975	0.0009318
87	XR_001778149.1	Adora2a	0.9748	0.0009462
88	XR_879406.1	Ddx3y	0.9747	0.0009536
89	XR_381752.3	Uty	0.9746	0.0009599
90	XR_882114.1	Xlr3b	0.9735	0.001048
91	NR_027887.1	Xlr3b	-0.9732	0.001071
92	TCONS_00024505	Ccl21a	0.9731	0.001075
93	XR_878544.1	Sp6	0.9729	0.001089
94	XR_001778149.1	Kcnv1	0.9726	0.001118
95	XR_381752.3	Eif2s3y	0.9721	0.001156
96	ENSMUST00000177239	Ptprv	-0.9719	0.001175
97	XR_879181.1	Nanp	-0.9716	0.001199
98	XR_878544.1	Spaca9	0.9709	0.001258
99	XR_381752.3	Ddx3y	0.9709	0.001258
100	NR_045716.1	Kdm5d	0.9707	0.001277
101	XR_001779657.1	Sp6	0.9706	0.001285
102	XR_865512.2	Krt9	0.9704	0.001301
103	ENSMUST00000181708	Ccl21a	0.97	0.001336
104	TCONS_00013028	Adora2a	0.9698	0.001351
105	NR_077238.1	Xlr3b	-0.9697	0.001366
106	NR_045716.1	Ddx3y	0.9693	0.0014
107	ENSMUST00000057889	Nanp	0.9691	0.001415
108	ENSMUST00000229711	Sp6	0.9691	0.001416
109	XR_001784962.1	Gm19410	0.9685	0.001475
110	ENSMUST00000235212	Abca8a	0.9677	0.001545
111	ENSMUST00000191585	Mas1	0.9673	0.001587
112	NR_045716.1	Uty	0.9673	0.001591
113	TCONS_00005916	Kcnv1	0.9671	0.001602
114	NR_045870.1	Nanp	-0.9669	0.001624
115	TCONS_00018622	Xlr3b	-0.9665	0.001666
116	ENSMUST00000219273	Cpxm2	0.9665	0.001668
117	XR_001778149.1	Gm19410	0.9663	0.001687
118	ENSMUST00000206227	Spaca9	0.9662	0.001694
119	ENSMUST00000219680	Spaca9	-0.966	0.00171
120	ENSMUST00000219680	Btla	-0.9659	0.001725
121	NR_040258.1	Ptprv	0.9658	0.00173
122	ENSMUST00000226189	Sp6	0.9658	0.001731
123	ENSMUST00000221869	H2-Aa	0.9656	0.001751
124	XR_001778042.1	Ccl21a	0.9654	0.001772
125	NR_015605.1	Crabp1	0.9654	0.001779
126	ENSMUST00000160947	Sp6	0.9651	0.001802
127	XR_001785321.1	Spaca9	-0.9646	0.001856
128	XR_878154.2	H2-Aa	0.9645	0.001864
129	XR_865512.2	Gpr88	0.9642	0.001895
130	XR_001784962.1	Kcnj4	0.9637	0.001949
131	XR_878152.2	LOC108168644	0.9635	0.001978
132	ENSMUST00000160099	Kdm5d	0.9634	0.001982
133	NR_045716.1	Eif2s3y	0.9631	0.002013
134	ENSMUST00000232964	Nanp	0.963	0.002024
135	XR_001782921.1	Xlr3b	0.9622	0.002112
136	ENSMUST00000206227	Cpxm2	0.9622	0.002118
137	ENSMUST00000057889	Xlr3b	-0.9618	0.002164
138	TCONS_00019744	Ccl21a	-0.9617	0.002171
139	TCONS_00011895	Ddx3y	0.9615	0.002191
140	ENSMUST00000229711	Cpxm2	0.9615	0.002198
141	ENSMUST00000232598	H2-Aa	0.9614	0.002201
142	XR_001779657.1	Btla	0.9612	0.002229
143	ENSMUST00000222245	Spaca9	0.9608	0.002277
144	XR_001784962.1	Egr2	0.9603	0.002334
145	ENSMUST00000234190	Adora2a	0.9603	0.002337
146	ENSMUST00000160099	Uty	0.9599	0.002379
147	TCONS_00010701	Btla	-0.9598	0.002391
148	ENSMUST00000233374	Eif2s3y	0.9598	0.002393
149	XR_876805.2	Crabp1	0.9595	0.002431
150	NR_046210.1	Ccl21a	0.9592	0.002458
151	ENSMUST00000160099	Ddx3y	0.9591	0.00247
152	ENSMUST00000160947	Xlr3b	0.9591	0.002477
153	XR_001784962.1	Mas1	0.9589	0.002502
154	XR_001781005.1	S1pr4	0.9586	0.002536
155	TCONS_00011895	Eif2s3y	0.9586	0.002538
156	TCONS_00011895	Uty	0.9579	0.002617
157	ENSMUST00000181175	Ccl21a	-0.9572	0.002703
158	TCONS_00005916	Gm19410	0.9571	0.002722
159	ENSMUST00000160099	Eif2s3y	0.9571	0.002726
160	ENSMUST00000233833	Ptprv	0.9569	0.002748
161	ENSMUST00000233374	Kdm5d	0.9566	0.002788
162	ENSMUST00000233374	Uty	0.9565	0.002801
163	ENSMUST00000161540	Xlr3b	0.9564	0.002808
164	XR_001781005.1	Xlr3b	0.9556	0.002915
165	TCONS_00001803	Mas1	-0.9556	0.002918
166	XR_871979.1	Gpr88	-0.9554	0.002942
167	ENSMUST00000138471	Gm38690	-0.9546	0.003044
168	XR_001784560.1	Gm38690	-0.9543	0.003087
169	TCONS_00011895	Kdm5d	0.9542	0.003099
170	ENSMUST00000161540	Sp6	0.9535	0.00319
171	XR_001784962.1	Kcnv1	0.9535	0.003196
172	XR_001778149.1	Mas1	0.9529	0.003274
173	ENSMUST00000222858	Kdm5d	0.9527	0.003302
174	ENSMUST00000219273	Spaca9	0.9527	0.003305
175	ENSMUST00000222245	Cpxm2	0.9527	0.003309
176	XR_001779684.1	Crabp1	0.9526	0.003316
177	TCONS_00001803	Ptprv	-0.9524	0.003338
178	ENSMUST00000161540	S1pr4	0.9523	0.003352
179	ENSMUST00000219273	Btla	0.9523	0.00336
180	ENSMUST00000189302	Btla	0.9518	0.003422
181	ENSMUST00000235956	Btla	0.9512	0.003514
182	NR_027887.1	Spaca9	-0.9511	0.003529
183	ENSMUST00000159595	Ltf	0.9509	0.003553
184	ENSMUST00000219680	Cpxm2	-0.9508	0.003569
185	NR_077238.1	Sp6	-0.9508	0.003572
186	XR_001782921.1	Sp6	0.9506	0.003597
187	ENSMUST00000222858	Eif2s3y	0.9505	0.003612
188	ENSMUST00000206227	LOC108168644	0.9504	0.003625
189	ENSMUST00000144853	Mas1	0.9499	0.003703
190	NR_027887.1	Sp6	-0.9492	0.00381
191	XR_001782921.1	Spaca9	0.949	0.003839
192	TCONS_00017298	Abca8a	0.949	0.00384
193	ENSMUST00000222858	Uty	0.9487	0.003876
194	TCONS_00013028	Mas1	0.9482	0.003954
195	XR_878544.1	Xlr3b	0.9482	0.003956
196	ENSMUST00000222245	Xlr3b	0.9481	0.003965
197	NR_130314.1	H2-Aa	0.9474	0.00407
198	ENSMUST00000226189	Spaca9	0.9472	0.004116
199	ENSMUST00000233374	Ddx3y	0.9468	0.004172
200	ENSMUST00000191585	Gpr88	0.9468	0.004177
201	XR_001778149.1	Lrrc10b	0.9467	0.004179
202	ENSMUST00000159827	Krt9	0.9464	0.004231
203	ENSMUST00000222245	S1pr4	0.9462	0.004268
204	TCONS_00018622	Nanp	0.9461	0.004277
205	ENSMUST00000156150	Ptprv	-0.946	0.004298
206	NR_130961.1	LOC108168644	0.946	0.004298
207	NR_102289.1	Egr3	0.9457	0.004338
208	XR_866923.1	Hoxb3	0.9457	0.004347
209	NR_045074.1	Nanp	-0.9456	0.004355
210	ENSMUST00000234190	Mas1	0.9455	0.004372
211	XR_879000.1	H2-Aa	0.9452	0.00442
212	ENSMUST00000101556	Btla	0.9449	0.004466
213	ENSMUST00000126072	S1pr4	0.9449	0.004476
214	ENSMUST00000233833	Mas1	0.9447	0.004499
215	XR_878544.1	Cpxm2	0.9447	0.00451
216	XR_872902.1	Cpxm2	0.9446	0.004518
217	XR_001783486.1	Abca8a	0.9443	0.004569
218	NR_102315.1	Sp6	0.944	0.004615
219	TCONS_00010701	Spaca9	-0.9439	0.004632
220	ENSMUST00000144853	Egr3	0.9437	0.004661
221	XR_001779657.1	LOC108168644	0.9434	0.004707
222	XR_871979.1	Krt9	-0.9434	0.004715
223	ENSMUST00000191585	Egr2	0.9431	0.004757
224	TCONS_00005916	Kcnj4	0.943	0.004773
225	ENSMUST00000126072	Xlr3b	0.943	0.004784
226	NR_040393.1	Abca8a	0.943	0.004786
227	ENSMUST00000234537	Sp6	0.9428	0.004806
228	ENSMUST00000207119	Btla	0.9422	0.004919
229	NR_038028.1	Dio3	0.942	0.004953
230	ENSMUST00000221869	Ddx3y	0.9416	0.005011
231	ENSMUST00000153883	Kcnv1	0.9413	0.005067
232	ENSMUST00000221869	Kdm5d	0.9405	0.005204
233	XR_878251.2	Ltf	0.9405	0.00521
234	NR_028264.1	Gm38690	-0.9402	0.00526
235	XR_379319.3	Gpr88	0.9397	0.005352
236	NR_027925.1	Spaca9	-0.9392	0.005427
237	TCONS_00020683	Lrrc10b	0.9392	0.005435
238	NR_130314.1	Ltf	0.9381	0.005635
239	ENSMUST00000219273	Sp6	0.938	0.005644
240	ENSMUST00000233374	S1pr4	0.938	0.005653
241	ENSMUST00000221869	Uty	0.9374	0.005748
242	NR_045716.1	H2-Aa	0.9374	0.005757
243	TCONS_00019734	Btla	-0.9368	0.005862
244	XR_877499.1	Kdm5d	0.9366	0.005902
245	ENSMUST00000191585	Ptprv	0.9364	0.005935
246	XR_001785302.1	Xlr3b	0.9363	0.005952
247	XR_875869.1	Kdm5d	0.9359	0.006036
248	ENSMUST00000191585	Lrrc10b	0.9357	0.006075
249	ENSMUST00000222858	Ddx3y	0.9356	0.006084
250	TCONS_00001803	Egr2	-0.9354	0.006127
251	ENSMUST00000189302	Cpxm2	0.9353	0.006147
252	ENSMUST00000185568	Btla	0.9352	0.006157
253	XR_001784962.1	Gpr88	0.935	0.006191
254	ENSMUST00000229711	S1pr4	0.9348	0.006234
255	XR_001785000.1	H2-Aa	-0.934	0.006395
256	ENSMUST00000181708	Hoxb3	-0.9337	0.006452
257	NR_102289.1	Adora2a	0.9333	0.006524
258	ENSMUST00000215759	Eif2s3y	0.9331	0.006562
259	ENSMUST00000130486	Gm38690	0.933	0.006579
260	TCONS_00001803	Gpr88	-0.933	0.006582
261	ENSMUST00000181708	Gm38690	0.933	0.006588
262	ENSMUST00000144853	Adora2a	0.933	0.00659
263	ENSMUST00000153883	Gm19410	0.9328	0.006619
264	ENSMUST00000221869	Eif2s3y	0.9326	0.006662
265	XR_865512.2	Lrrc10b	0.9319	0.006799
266	ENSMUST00000144853	Abca8a	0.9319	0.006801
267	XR_878544.1	Btla	0.9316	0.006863
268	TCONS_00028658	Dio3	0.9313	0.006923
269	XR_001785302.1	Btla	0.9312	0.006929
270	XR_875869.1	Eif2s3y	0.9309	0.006997
271	ENSMUST00000153883	Mas1	0.9303	0.007115
272	ENSMUST00000184126	Nanp	0.93	0.007172
273	XR_875871.2	Eif2s3y	-0.9299	0.007202
274	XR_868974.1	LOC108168644	0.9298	0.007212
275	XR_872902.1	Spaca9	0.9297	0.00724
276	XR_875869.1	Uty	0.9297	0.007247
277	ENSMUST00000232483	LOC108168644	0.9294	0.007293
278	ENSMUST00000234537	Xlr3b	0.9291	0.007358
279	TCONS_00017298	Mas1	0.9288	0.007417
280	TCONS_00001803	Egr3	-0.9288	0.007427
281	ENSMUST00000229711	Ptprv	-0.9288	0.007434
282	XR_879406.1	S1pr4	0.9287	0.007454
283	XR_877499.1	Uty	0.9284	0.007508
284	XR_001785001.1	Crabp1	-0.928	0.007584
285	ENSMUST00000234190	Ptprv	0.928	0.007594
286	XR_001781393.1	Btla	0.9279	0.007603
287	XR_001781005.1	Kdm5d	0.9276	0.007668
288	ENSMUST00000215759	Uty	0.9274	0.00772
289	ENSMUST00000221672	Xlr3b	0.9274	0.007723
290	ENSMUST00000191585	Egr3	0.9273	0.007738
291	NR_102289.1	Egr2	0.927	0.007792
292	ENSMUST00000229711	Spaca9	0.9268	0.007847
293	ENSMUST00000138170	Crabp1	-0.9263	0.007946
294	TCONS_00020683	Egr2	0.9263	0.007951
295	NR_038048.1	H2-Aa	0.9261	0.007981
296	XR_875871.2	Kdm5d	-0.9259	0.008032
297	NR_102289.1	Mas1	0.9258	0.008051
298	ENSMUST00000161540	Spaca9	0.9257	0.008067
299	XR_875871.2	Uty	-0.9257	0.008074
300	NR_102315.1	S1pr4	0.9257	0.008085
301	NR_027925.1	Sp6	-0.9253	0.008161
302	XR_001781764.1	Kdm5d	0.9251	0.008197
303	XR_001781005.1	Eif2s3y	0.9251	0.008207
304	XR_877499.1	Ddx3y	0.9251	0.008214
305	ENSMUST00000221672	Sp6	0.9249	0.00824
306	TCONS_00001803	Lrrc10b	-0.9246	0.008313
307	XR_001779322.1	Gm38690	0.9243	0.008369
308	ENSMUST00000234190	Kcnj4	0.9243	0.008381
309	ENSMUST00000138471	Krt9	0.9243	0.008389
310	ENSMUST00000207119	Spaca9	0.9242	0.008401
311	ENSMUST00000215759	Ddx3y	0.9239	0.00847
312	XR_878593.2	Krt9	0.9238	0.008478
313	XR_386984.3	Hoxa5	0.9236	0.008522
314	ENSMUST00000235750	Btla	-0.9235	0.00855
315	XR_877499.1	Eif2s3y	0.9231	0.008651
316	XR_001785302.1	LOC108168644	0.9227	0.008737
317	ENSMUST00000206227	Xlr3b	0.9225	0.008778
318	XR_001781005.1	Uty	0.9224	0.008795
319	ENSMUST00000160099	Ptprv	-0.9222	0.00885
320	ENSMUST00000189302	Spaca9	0.9219	0.008917
321	XR_878544.1	S1pr4	0.9217	0.008962
322	XR_871826.1	LOC108168644	0.9211	0.009101
323	XR_001778042.1	Gm38690	0.9209	0.009135
324	ENSMUST00000222858	S1pr4	0.9208	0.009169
325	ENSMUST00000215759	Kdm5d	0.9205	0.009229
326	XR_001778149.1	Gpr88	0.9205	0.009238
327	TCONS_00019744	Gm38690	-0.9202	0.009295
328	TCONS_00015403	Ptprv	-0.9197	0.009418
329	TCONS_00020683	Egr3	0.919	0.009569
330	ENSMUST00000232964	Xlr3b	-0.9189	0.00959
331	XR_001785001.1	Dio3	-0.9186	0.009671
332	XR_001784962.1	Ptprv	0.9185	0.009689
333	ENSMUST00000221672	Spaca9	0.9185	0.0097
334	XR_001785321.1	S1pr4	-0.9184	0.009707
335	ENSMUST00000144853	Egr2	0.9184	0.00972
336	XR_872870.1	Cpxm2	0.9182	0.009757
337	TCONS_00006180	Crabp1	0.918	0.009816
338	ENSMUST00000233833	Adora2a	0.9176	0.009903
339	XR_879175.1	Krt9	0.9175	0.009934
340	ENSMUST00000222678	H2-Aa	-0.9175	0.00994
341	XR_871979.1	Lrrc10b	-0.9174	0.009951
342	ENSMUST00000228245	Eif2s3y	0.9173	0.009981
343	TCONS_00015403	Sp6	0.917	0.01006
344	TCONS_00001803	S1pr4	0.9169	0.01006
345	XR_871979.1	Ptprv	-0.9168	0.01009
346	ENSMUST00000126072	Sp6	0.9168	0.0101
347	ENSMUST00000219680	Sp6	-0.9167	0.01012
348	TCONS_00019734	Ccl21a	-0.9166	0.01013
349	NR_131201.1	Cpxm2	-0.9165	0.01017
350	NR_102315.1	Spaca9	0.9164	0.01019
351	ENSMUST00000160947	Spaca9	0.916	0.01029
352	ENSMUST00000101556	Cpxm2	0.9152	0.01047
353	XR_001781764.1	Uty	0.9151	0.01052
354	ENSMUST00000138471	Ccl21a	-0.915	0.01054
355	XR_875869.1	Ddx3y	0.9143	0.01069
356	ENSMUST00000181190	H2-Aa	-0.9143	0.0107
357	ENSMUST00000138471	Hoxb3	0.9141	0.01075
358	ENSMUST00000159827	Gpr88	0.9139	0.01079
359	XR_875869.1	Xlr3b	0.9139	0.0108
360	TCONS_00015403	Spaca9	0.9139	0.01081
361	TCONS_00002840	S1pr4	0.9138	0.01082
362	XR_001780715.1	H2-Aa	0.9138	0.01082
363	XR_865512.2	Ptprv	0.9137	0.01084
364	ENSMUST00000183045	Xlr3b	0.9137	0.01086
365	XR_001785321.1	Btla	-0.9136	0.01086
366	ENSMUST00000153883	Kcnj4	0.9135	0.01091
367	XR_001781393.1	Ccl21a	0.9133	0.01095
368	XR_875871.2	Ddx3y	-0.9133	0.01096
369	TCONS_00005916	Abca8a	0.9132	0.01098
370	ENSMUST00000186785	Crabp1	-0.9122	0.01122
371	ENSMUST00000169914	Ccl21a	-0.9121	0.01126
372	ENSMUST00000235956	Spaca9	0.9119	0.0113
373	NR_027887.1	Cpxm2	-0.9118	0.01131
374	XR_001780284.1	Btla	-0.9118	0.01133
375	XR_379319.3	Ptprv	0.9118	0.01133
376	ENSMUST00000229711	Krt9	-0.9117	0.01135
377	NR_046210.1	Btla	0.9115	0.0114
378	XR_872870.1	Spaca9	0.9113	0.01144
379	TCONS_00015403	Btla	0.9112	0.01149
380	ENSMUST00000228245	Uty	0.9111	0.0115
381	ENSMUST00000138471	Ptprv	0.9108	0.01158
382	XR_001781764.1	Eif2s3y	0.9107	0.01159
383	TCONS_00023708	S1pr4	0.9106	0.01163
384	NR_040721.1	S1pr4	-0.9105	0.01165
385	ENSMUST00000126072	Kdm5d	0.9104	0.01168
386	XR_873940.1	H2-Aa	0.91	0.01178
387	ENSMUST00000159595	Hoxb3	-0.91	0.01179
388	ENSMUST00000226189	Btla	0.9097	0.01187
389	XR_878746.2	Dio3	0.9086	0.01215
390	XR_878596.2	H2-Aa	-0.9083	0.01224
391	ENSMUST00000228245	Kdm5d	0.9077	0.01238
392	ENSMUST00000125413	Nanp	-0.9073	0.0125
393	TCONS_00015403	S1pr4	0.9071	0.01254
394	TCONS_00018622	Sp6	-0.9068	0.01262
395	ENSMUST00000177239	Krt9	-0.9066	0.01267
396	NR_027925.1	Abca8a	0.9065	0.0127
397	XR_882114.1	Sp6	0.9062	0.01279
398	NR_045326.1	Dio3	0.906	0.01285
399	XR_001781764.1	Ddx3y	0.9059	0.01287
400	XR_865902.1	Crabp1	-0.9059	0.01288
401	ENSMUST00000234537	S1pr4	0.9058	0.0129
402	TCONS_00025501	Gm38690	0.9056	0.01294
403	ENSMUST00000219680	LOC108168644	-0.9056	0.01294
404	XR_881636.1	Hoxa5	0.9056	0.01296
405	XR_381752.3	S1pr4	0.9051	0.01307
406	XR_001781005.1	Ddx3y	0.9051	0.01308
407	XR_873940.1	Ccl21a	0.9047	0.0132
408	XR_001782921.1	Cpxm2	0.9046	0.01322
409	XR_001778074.1	H2-Aa	0.9046	0.01322
410	XR_001781764.1	Xlr3b	0.9041	0.01335
411	XR_001778074.1	Kdm5d	0.9041	0.01336
412	TCONS_00013028	Lrrc10b	0.9041	0.01337
413	XR_882121.2	Crabp1	-0.904	0.01339
414	XR_001780715.1	Abca8a	-0.904	0.01339
415	ENSMUST00000101556	Spaca9	0.9037	0.01345
416	ENSMUST00000181175	Btla	-0.9035	0.01351
417	XR_381752.3	Ptprv	-0.9035	0.01351
418	XR_877499.1	H2-Aa	0.9033	0.01357
419	ENSMUST00000126072	Eif2s3y	0.9031	0.01364
420	XR_872870.1	Sp6	0.903	0.01365
421	XR_879406.1	Xlr3b	0.9028	0.0137
422	XR_878152.2	Btla	0.9026	0.01376
423	ENSMUST00000181190	Crabp1	0.9024	0.01384
424	ENSMUST00000183045	Nanp	-0.9022	0.01389
425	ENSMUST00000160947	Cpxm2	0.9021	0.01392
426	ENSMUST00000126072	Uty	0.902	0.01393
427	TCONS_00024505	Gm38690	0.902	0.01394
428	ENSMUST00000184126	Xlr3b	-0.9018	0.01399
429	NR_040258.1	Lrrc10b	0.9016	0.01404
430	ENSMUST00000232483	Cpxm2	0.9016	0.01405
431	ENSMUST00000156150	Kdm5d	0.9015	0.01406
432	NR_131201.1	Spaca9	-0.9015	0.01406
433	NR_027925.1	Mas1	0.9015	0.01407
434	XR_875869.1	Sp6	0.9011	0.01419
435	TCONS_00020683	Gpr88	0.9009	0.01426
436	ENSMUST00000159827	Gm38690	-0.9007	0.0143
437	TCONS_00015403	Xlr3b	0.9007	0.0143
438	ENSMUST00000138170	H2-Aa	0.9006	0.01433
439	ENSMUST00000228245	Ddx3y	0.9004	0.01437
440	ENSMUST00000237493	Hoxa5	0.9004	0.01438
441	NR_027887.1	Btla	-0.9003	0.01443
442	ENSMUST00000233833	Abca8a	0.9002	0.01444
443	XR_001785302.1	S1pr4	0.8999	0.01453
444	TCONS_00032573	Cpxm2	0.8999	0.01453
445	ENSMUST00000169914	Ptprv	0.8998	0.01455
446	ENSMUST00000202511	S1pr4	0.8996	0.01461
447	NR_131201.1	Sp6	-0.8995	0.01463
448	ENSMUST00000233833	Egr3	0.8994	0.01467
449	TCONS_00001803	Krt9	-0.8992	0.01474
450	ENSMUST00000177239	Kdm5d	0.8986	0.01489
451	TCONS_00017298	Spaca9	-0.8985	0.01494
452	XR_001779322.1	Hoxb3	-0.8985	0.01494
453	XR_001785000.1	Ltf	-0.8984	0.01495
454	XR_871825.2	Abca8a	0.8984	0.01497
455	TCONS_00017298	Ptprv	0.8983	0.01499
456	ENSMUST00000188485	H2-Aa	0.898	0.01507
457	NR_130314.1	Ddx3y	0.8979	0.01509
458	XR_001778074.1	Ptprv	-0.8976	0.0152
459	TCONS_00003186	Sp6	-0.8973	0.01528
460	ENSMUST00000233833	Gm19410	0.897	0.01535
461	XR_878251.2	Ddx3y	0.8969	0.01539
462	ENSMUST00000191585	Adora2a	0.8965	0.01551
463	ENSMUST00000226189	LOC108168644	0.8964	0.01555
464	ENSMUST00000207119	Sp6	0.8955	0.0158
465	TCONS_00023708	Xlr3b	0.8953	0.01586
466	TCONS_00032573	Sp6	0.8952	0.01589
467	XR_872902.1	Btla	0.895	0.01596
468	XR_001785321.1	LOC108168644	-0.8949	0.01599
469	XR_877499.1	Ptprv	-0.8945	0.0161
470	NR_077238.1	Kdm5d	-0.8945	0.0161
471	XR_872470.2	Ccl21a	0.8941	0.01623
472	XR_001778074.1	Uty	0.8938	0.01631
473	NR_130176.1	Dio3	0.8938	0.01633
474	ENSMUST00000219273	Ptprv	-0.8933	0.01647
475	TCONS_00010478	Kdm5d	-0.8933	0.01647
476	ENSMUST00000234190	Gm19410	0.8928	0.01663
477	TCONS_00032573	Spaca9	0.8926	0.0167
478	TCONS_00015403	Cpxm2	0.8924	0.01675
479	ENSMUST00000229711	Mas1	-0.8923	0.01678
480	XR_379319.3	Lrrc10b	0.8922	0.01682
481	ENSMUST00000219984	S1pr4	0.8917	0.01697
482	ENSMUST00000161540	Cpxm2	0.8916	0.01699
483	NR_102315.1	Cpxm2	0.8912	0.0171
484	ENSMUST00000234190	Kcnv1	0.8912	0.01712
485	ENSMUST00000156150	Uty	0.891	0.01718
486	ENSMUST00000177239	Uty	0.8907	0.01728
487	TCONS_00028658	Nanp	0.8905	0.01732
488	ENSMUST00000180489	Eif2s3y	0.8905	0.01733
489	ENSMUST00000181374	Nanp	0.8905	0.01734
490	NR_130961.1	Cpxm2	0.8904	0.01735
491	NR_045709.1	Lrrc10b	0.8904	0.01736
492	XR_878152.2	Xlr3b	0.8901	0.01746
493	ENSMUST00000142962	Crabp1	0.8901	0.01746
494	TCONS_00017298	Btla	-0.8901	0.01747
495	XR_878593.2	Hoxa5	0.89	0.01749
496	NR_130314.1	Kdm5d	0.8899	0.01752
497	ENSMUST00000096426	H2-Aa	0.8898	0.01756
498	TCONS_00019726	Nanp	0.8896	0.01762
499	ENSMUST00000191585	Krt9	0.8894	0.01767
500	ENSMUST00000200931	Xlr3b	0.8893	0.01769
